# Supplementary material for: Mosquito Exosomal Tetraspanin CD151 Facilitates Flaviviral Transmission and Interacts with ZIKV and DENV2 Viral Proteins
Source: Int J Mol Sci. 2025 Jul 31;26(15):7394. doi: 10.3390/ijms26157394 (PMC12347819; doi:10.3390/ijms26157394)
Supplement: Supplementary file 1 [file ijms-26-07394-s001.zip]

Archive with 1 entries (1 files):
- ijms-3643122-supplementary.pdf
